# Supplementary material for: Rapid culture-based diagnosis of pulmonary tuberculosis in developed and developing countries
Source: Front Microbiol. 2015 Nov 3;6:1184. doi: 10.3389/fmicb.2015.01184 (PMC4630581; doi:10.3389/fmicb.2015.01184)
Supplement: Table S1 — Comparison of culture yield or sensitivity for Mycobacterium tuberculosis isolation from different specimens type. [file DataSheet1.XLSX]

## Sheet: Table 1
	SPECIMENS / Culture yield or sensitivity
			Culture yield or sensitivity (S)
	Reference	Patient №	GW	IS	BAL	LS	Sputum	NPA	Stool	String test	LPA
	Al-Aghbari1, 2009	203	0.09	0.16			0.12	0.07
	Zar,.2000	149	0.0633	0.1056
	Morse, 2008	140	23% (S)	84% (S)
	Zar, 2005	250	68.9% (S)	93.1% (S)
	Brown, 2007	107	65.3% (S)	85.7% (S)
	Jones, 1966		0.71	0.96
	Jiménez, 2013	22	0.471	0.412
	Zar, 2003	211	0.06	0.09
	Bell, 2009	111	0.11	0.117	0.085		0.081
	Petrovic, 2005	30	33.33		0.4333
	Abadco, 1992	20	0.5		0.1
	Somu, 1995	50	0.32		0.12
	Singh, 2000	58	0.172		0.2068
	Norman, 1988	63	0.1167		0.21
	Lloyd, 1968	60	0.283			0.6333
	Bhandari, 1971	30	0.1			0.1333					0.5333
	Kiwanuka, 2001		0.0714			6,67%
	Armstrong, 1951	967	0.1023			0.1954
	Mankiewicz, 1953	100 Armstrong	0.57			0.71
		204 gel foam	16.18			0.22
	Migliori, 1992	210	0.21
	Lobato, 1998	80	41.3% (S)
	Oberhelman, 2006	165	0.091					0.0485	0.0242
	Oberhelman, 2010	218	0.1					0.064	0.018
	Franchi, 1998	24	0.375					0.297
	Hensler, 1961	39	0.43				0.65
	Palme, 2004	54 (HIV+)	0.26				0.4
		301 (HIV-)	0.56				0.5
	Donald , 1996		0.32						0.05
	Biswas, 2013	95				0.3684
	Vargas, 2005	68					0.103			0.0882
	Petrovic, 2005	12			0.5833		0.5
	Schoch, 2007	101		0.46	0.48		0.39
	Anderson, 1995	101		87% (S)	73% (S)
	McWilliams, 2002	129		96% (S)	52% (S)
	Saglam, 2005	33		63% (S)	67% (S)
	Beck, 1962	163		0.11			0.0245
	Vargas, 2005	212		0.0425						0.071
	Owens, 2007	88		0.216				0.2386
	Zar, 2012	87		96.6% (S)				70.1% (S)
	Yue, 1967		54.9% (S)	90.1% (S) 10%NaCl
			62% (S)	84% (S) PD*
			51% (S)	87.5% (S) SO2
			63.6% (S)	95.5% (S) AC
			72.2% (S)	88.3% (S) H2O

## Sheet: Table 2
	PCR versus Microscopic examination
				Microscopic examination
	Reference	Specimens	PCR	Ziehl-Neelsen	Fluorescence-AO
	Ahmed, 2013	126	105 (83.3%)	75 (59.5%)
	Khazaei, 2014	45	33 (73.3%)	16 (35.6%)
	Kumar, 2010	58	41 (70.6%) N-PCR	6 (10.3%)
	Kivihya-Ndugga, 2004	867	514 (59.3%)	302 (34.8%)
	Runa, 2011	135	75 (55.6%)	60 (44.4%)	67 (49.6%)
	Saleh, 2014 (urine specimen)	44	15 (34.1%)	0 (0%)
	Cleef, 2005	867	514 (59.3%)	302 (34.8%)

## Sheet: Table 3
	FM/CF time reduction
		Fluorescence	Carbol-fuchsine	FM / CF time reduction
	Marais, 2008	1.4 min	3.6 min	0.611
	Habtamu, 2012	1.5 min	4 min	0.625
	Ba, 1999	3.5 min	7.7 min	0.545
	Bennedsen, 1966	1 min	4 min	0.75

## Sheet: Table 4
	MICROSCOPIC EXAMINATION
					CARBOL FUCHSIN
			FLUORESCENCE		HOT	COLD
	Reference	Specimens	Fluorescence-AR	Fluorescence-AO	Ziehl-Neelsen	Gabbet's stain	Kinyoun	Others	Acridine Orange
	Githui, 1993	1480		80% (sensitivity)	65% (sensitivity)
	Singh, 1998	2600		1104 (42.5%)	975 (37.5%)
	Ba, 1999	2630		581 (22.1%)	493 (18.7%)
	Jain, 2002	715	290 (40.6%)		170 (23.7%)
	Ulukanligil, 2000	295 (Conventional concentration)		58 (19.6%)	46 (15.5%)
	Tansuphasiri, 2002	392		76 (19.4%)	89 (22.7%)			90 (22.9%)
	Kivihya-Ndugga, 2003	993 (X3)		437 (44%)	340 (34.2%)
	Prasanthi, 2005	200		138 (69%)	100 (50%)
	Marais, 2008	221		33 (15%) LED 27 (12%) CFM	24 (11%)
	Laifangbam, 2009	102 (X3)		73 (71.6%)	45 (44.1%)
	Trusov, 2009	205		36 (17.6%) LED; 36 (17.6%) CFM	32 (15.6%) (Restained)
		502		117 (23.3%) LED; 83 (16.5%) CFM	45 (9%) (Restained)
	Hooja, 2011	393 (Petroff's concentration)		98 (24.9%)	76 (19.3%)
	Runa, 2011	135 (Concentrated)		67 (49.6%)	60 (44.4%)
	Sawadogo, 2012	616		98 (15.9%)			74 (12%)
	Shrihari, 2012	2362	201 (8.5%)		291 (12.32%)				270 (11.43%)
	Habtamu, 2012	267		74 (28%) LED	48 (18%)
	Marzouk, 2013	180 (positive)		79.4% CFM 82.2% LED
	Xia, 2013	11276		1263 (11.2%) LED	969 (8.6%)
	Balakrishna, 2013	200		47 (23.5%) LED	37 (18.5%)	33 (16.5%)
	Goyal, 2013	388		57 (14.69%)	29 (7.47%)
	Golia, 2013	634		105 (16.56%)	67 (10.57%)
	Saxena, 2014	50		33 (66%)	23 (46%)

## Sheet: Table 5
Falconi, 2008	Specimen	Decontamination	Isolate	Lowenstein-Jensen			BACTEC MGIT 960			BACTEC 460 TB			MB/BacT			MB Redox			TLA / microagar 7H11			MGIT manual			BACTEC 9000			Versa TREK / ESP II			MODS			TK / Dio TK			Middlebrook 7H11			Blood medium			Coletsos			Bio FM			MOD9
Brunello, 1999	1830	NALC-NaOH	MTBC	112/114 (98,2%)		28,5 (16-29) + 36,2 (28-41) -				114/114 (100%)		8 (3-18) + 18 (9-30) -	113/114 (99,1%)		11,8 (7,2-20) + 21 (14,3-35) -
Roggenkamp, 1999	3700	NALC-NaOH	MTBC	48/71 (68%)	0.047	29.8				69/71 (97%)	0.032	15.4	57-71 (80%)	0.066	17.2
Harris, 2000	462	4% NaOH or 3% oxalic acid	MTB							18/18 (100%)	0.017	11,7 (4-35)	17/18 (94%)	0.067	15,3 (7-30)
Kanchana, 2000	1742	NALC-NaOH	MTB	50/59 (84,7%)	0.121	25,2 ± 7,5	54/59 (91,5%)	0.064	10,4 ± 4,5	57/59 (96,6%)	0.029	16 ± 9,7
Leitritz, 2001	2624	NALC-NaOH	MTBC	45/57 (78,9%)	0.062		51/57 (89,5%)	0.079	14,1 ± 4,7	53/57 (93%)	0.053	18,5 ± 7,1
Huang, 2001	590	NALC-NaOH	MTB	55/121 (45,5%)	0.147		86/121 (71,1%)	0.132	13 ± 11 (1-38)	98/121 (81%)	0.117	18 ± 15 (4-46)
Scarparo, 2002	1093	NALC-NaOH	MTBC	36/47 (76,6%)	0.038	20,4 + 28,7 -	43/47 (91,5%)	0.098	12,2 + 13,4 -	45/47 (95,7%)	0.043	11,7 + 21,3 -
Tortoli, 1999	2567	NALC-NaOH	MTBC	124/169 (74%)	0.17	25,08 22,56 + 31,18 -	149/169 (88%)	0.1	14,25 12,5 + 19,58 -	153/169 (92%)	0.037	14,88 13,14 + 19,12 -
Hanna, 1999	3330	NALC-NaOH	MTB				102/132 (77%)	0.081	14,4 106 (5-24) + 18,1 (7-43) -	119/132 (90%)	0.049	15,2 10,8 (3-29) + 18,4 (6-57) -
Piersimoni, 1999	790	NALC-NaOH	MTBC	61/75 (81%)	0.036	25,9 (12-41) 23,9 (12-41) + 28,9 (15-40) -	64/75 (85%)	0.019	18,2 (5-49) 15,3 (5-43) + 22,4 (7-49) -							66/75 (88%)	0.021	19,1 (5-40) 15,9 (5-36) + 23,4 (7-40) -
Somoskovi, 2000	377	NALC-NaOH	MTB	45/55 (81,8%)	0.012	20,1 (14-27) + 42,2 (18-58) -	53/55 (96,4%)	0.037	12,6 (8-18) + 15,8 (6-24) -	51/55 (92,7%)	0.029	13,8 (8-23) + 17,7 (9-23) -
Whyte, 2000	1800	NALC-NaOH	MTB				34/36 (94%)	12,1% (Phase 1)	10,6 (2-29) + 18,5 (7-38) -	35/36 (97%)	6,2% (Phase 1)	11,2 (2-34) + 16 (6-21) -
Alcaide, 2000	1068	NALC-NaOH	MTBC	70/96 (72,9%)	0.041	22,1 (13-45)	84/96 (87,5%)	0.033	12,6 (4-37)	78/96 (81,3%)	0.016	11,8 (3-30)	85/96 (88,5%)	0.03	15,9 (6-40)
Yan, 2000	543	NALC-NaOH	MTBC				56/63 (88,9%)	0.054	9,3 (3-23)				59/63 (93,6%)	0.102	13,9 (2-27)
Idigoras, 2000	2832	NALC-NaOH	MTB	160/201 (79,6%)	0.067	22,8 (6-66) 21,4 (6-60) + 26,7 (14-66) -	187/201 (93%)	0.138	12,7 (3-39) 11 (3-39) + 16,1 (7-34) -										153/201 (76,1%)	0.085	13 (3-47) 10,1 (3-35) + 20,7 (10-47) -																						151/201 (75,1%)	0.07	22,7 (6-60) 21,3 (6-60) + 26,8 (11-60) -
Heifets, 2000	135 (tuberculous-patients)	NALC-NaOH	MTB							71/77 (92,2%)		12 (3-23)				62/77 (80,5%)		16 (8-28)				49/77 (63,6%)		17,4 (8-42)
Samra, 2000	605	NALC-NaOH	MTB	12/15 (80%)	0.14	22,8 17,7 +				14/15 (93,3%)	0.063	16,8 12,4 +				11/15 (73,3%)	0.086	18,3 13,7 +
Piersimoni, 2001	1766	NALC-NaOH	MTBC	105/148 (70,9%)	0.078	20,6 (9-57) + 32,1 (13-57) -				135/148 (91,2%)	0.038	8,3 (1-28) + 16,8 (7-40) -	125/148 (84,5%)	0.046	11,5 (5-36,6) + 19,9 (7-40) -
Piersimoni, 2001	1093	NALC-NaOH-1,5%	MTBC	36/46 (78,3%)	0.038	20,4 (11-62) + 28,7 (7-53) -				45/46 (97,8%)	0.046	11,7 (2-34) + 21,3 (10-29) -	42/46 (91,3%)	0.071	15,1 (6-47) + 26,7 (10-40) -
Srisuzanvilai, 2008	2566	4%-NaOH; NALC-NaOH; 2,9% sodium citrate	MTB	987/1255 (79%)	0.1	27 (23-34)	1195/1255 (95%)	0.12	11 (7-13)
Sorlozano, 2009	1770	NALC-NaOH	MTBC	108/135 (80%)	0.071	32,6 ± 11,8 (10-50)	120/135 (89,1%)	0.003	15,3 ± 6,1 (5-39)				117/135 (86,7%)	0.023	20,1 ± 8,6 (8-48)
Muyoyeta, 2009	1916	NALC-NaOH	MTBC	192/410 (46,8%)	0.145	25 ± 11,7	329/410 (80,2%)	0.238	11 ± 6													336/410 (81,9%)	0.293	13 ± 7,7
Martin, 2009	1584	NALC-NaOH	ALL	0.71	0.17	23													0.74	0.26	14
Chihota, 2010	1267	NALC-NaOH	MTB	215/1266 (yield) (17%)	0.093	14 + 25 -	233/1266 (yield) (18,4%)	0.167	7 + 14 -
Satti, 2010	247	NALC-NaOH	MTB				51/53 (96,2%)	0.056	9,6 (3-17) + 14,3 (11-21) -										48/53 90,6%	0.064	10,1 (4-22) + 15,8 (12-28) -
Falconi, 2008	1510	NALC-NaOH	MTB	168/188 (89,4%) All mycobacteria	0.074	27,3 ± 10,2																						168/198 (84,8%)ALL	0.042	19,8 ± 11,2
William-Bouyer, 2000	3151	NALC-NaOH	MTBC				55/65 (84,6%)	0.171	12,8 (5-26) 11,1 (5-26) + 14,1 (5-22) -																			48/65 (73,8%°	0.189	18,7 (3-39) 15,1 (3-31) + 24,4 (3-39) -							57/65 (87,7%)	0.11	19,2 (6-56) 16,5 (6-56) + 22,3 (8-40) -
Naveen, 2012	236	4%-NaOH	MTB	82/116 (70,7%)		30.81							116/116 (100%)		18.7																						62/116 (53,4%)		31.06
Somoskovi, 1999	486	NALC-NaOH	MTB	72/112 (64,3%)	0.021	20,4 (13-46) + 25,8 (16-59) -										81/112 (72,3%)	0.038	6,9 (2-11) + 15,5 (12-33) -				91/112 (81,3%)	0.044	7,2 (2-10) + 19,1 (14-42) -													68/112 (60,7%)	0.027	17,6 (7-27) + 21,6 (14-53) -
Coban, 2011 (abstract)	156		MTB	36/156 (yield) (23,1%)	0.102	19 ±5,9 (11-35) ALL	44/156 (yield) (28,2%)	0.115	10 ± 2,4 (5-15) ALL																															33/156 (21,1%)	0.096	18 ± 7,4 (5-35) ALL
Drancourt, 2007	1634	NALC-NaOH	MTB																						78/84 (92,8%)		26,6 ± 6 (7-39)													83/84 (98,8%)		19 ± 5 (3-45)
Levidiotou, 1999	1200	NALC-NaOH	MTBC	49/54 (90,74%)	0.03	30 (20-40) + 30 (30-40) -																51/54 (94,44%)	0.085	8 (2-15) + 15 (10-30) -
Macondo, 2000	531	NALC-NaOH	MTBC	95/173 (54,9%)		20.1																159/173 (91,9%)		10.5
Lu, 2002	6062	NALC-NaOH	MTB	48/65 (73,8%)			61/65 (93,8%)
Hillemann, 2006	9558	NALC-NaOH	MTB	*358/494 (72,5%°)	0.043		446/494 (90,3%)	0.075
Palacios, 1999	5208	4% NaOH	MTB	187/257 (72,7%)	0.04	20 ± 8,2 16,6 ± 6,5 + 25,6 ± 7,3							247/257 (96,1%)	0.1	16,4 ± 7,2 11,8 ± 4,7 + 21,8 ± 5,3
Moreno, 1999	1511	NALC-NaOH	ALL	78/101 (78%)	0.133	22.4							97/101 (97%)	0.018	15.9
Abe, 1999 (Abstract)	587		ALL													185/203 (91,1%)	1.7	18.7				177/203 (87,2%)	0.015	17.5
Cambau, 1999	742	NALC-NaOH	MTB	17/20 (85%)	0.02	28.9										19/20 (95%)	0.031	23.6
Sharp, 2000	2271	NALC-NaOH	MTB	23/38 (60,5%)																					38/38 (100%)
Mirovic, 2002	2310	NALC-NaOH	MTBC	154/190 (81,1%)	0.081	22,1 (10-71) 18,1 (10-41) + 31,2 (15-71) -							181/190 (95,3%)	0.077	13,8 (4-40) 11,3 (4-36) + 19,6 (5-40) -
Moore, 2004	4213	NALC-NaOH	MTB	1659/1908 (86,9%)		17.3																									1799/1908 (94,3%)		8.2
Oberhelman, 2006	927	NALC-NaOH	MTB	21/38 (55,2%)	0.016	25,9 ± 10,5 (15-63)																									35/38 (92,1%)	0.016	10,7 ± 4,5 (5-25)
Caviedes, 2000	172	NALC-NaOH-Na citrate	MTBC	73/96 (76%)	0.01	24 -6-59)													75/96 (78%)	0.01	14,5 (4-28)	88/95 (93%)	0.04	10 (4-39)							89/97 (92%)	0.02	9 (4-31)
Gil-Setas, 2004	2101	NALC-NaOH	MTB	86/111 (77,47%)	0.067	19,43 (17-21) 17,27 (15-19) + 23,26 (19-26) -							100/111 (90,1%)	0.09	15,9 (14-17) 13,5 (12-15) + 20,4 (17-23) -				99/111 (89,2%)	0.069	10,9 (9-12) 8,94 (7-10) + 14,6 (12-16) -
Robledo, 2006	1118	NALC-NaOH	MTB	0.847	0.03	30,5 (26,9-39)													0.926	0.051	11,5 (9,3-15)
Mejia, 1999	761	NALC-NaOH	MTB	64/84 (76,2%)		20 ± 5,7 29,6 ± 8,3 -													57/84 (67,9%)	0.165	10,1 ± 8 18,7 ± 9 -
Piersimoni, 1999	1580	NALC-NaOH	MTBC	81/97 (83%)	0.036	22,4 (10-41) 21,5 (10-41) + 26 (14-34) -				86/97 (89%)	0.02	13,2 (4-32) 11,2 (4-25) + 19 (10-32) -				85/97 (88%)	0.021	16,3 (4-40) 13,4 (4-25) + 23,8 (11-40) -
Ramarokoto, 2007	448	sodium lauryl sulphate; sulphuric acid	MTB	113/117 (96,58%)	0.009	20,7 (10-48)																																								108/117 (92,3%)	0.018	12,42 (3-41)
Kocagoz, 2012	16303	NALC-NaOH	ALL	1920/2150 (89,3%)	0.0533	25.14																												2070/2150 (96,3%)	0.0055	15.57
Altindis, 2011	901	NALC-NaOH	ALL	17/19 (89,5%)	0.012	25,4 (15-45)				19/19 (100%)	0.007	11,7 (4-23)																						14/19 (73,7%)	0.017	14,5 (6-23)
Baylan, 2004	449	NALC-NaOH	ALL	23 /449 (yield) (5,1%)	0.024	29.6				31/449 (yield) (6,9%)	0.013	12.5																						TK:18/449 (yield) (4%) TK SLC: 21/449 (4,7%)	TK: 3,8% TK SLC: 1,6%	TK: 16 TK SLC: 18,6
Kocagoz, 2000 (no data)	92					25.7			8.3																											9.6
Ercis, 2002 (no data)	500					27			5																											12
Bicmen, 2003 (no data)	456					25																														12.8
Lazarus, 2012	302	NALC-NaOH	MTB	170/174 (97.7%)	0.05	21																									160/174 (91.9%)	0.07	9
Mathur, 2009 (Abstract)		NALC-NaOH	MTB	68/70 (97.1%)		20.4 ± 5.1																																		66/70 (94.2%)		13.6 ± 5.2
Panicker, 2010	60	none CSF	MTB	15/42 (35.7%)	0.2	30				40/42 (95.2%)	0	15
Thakur, 2010	164	none CSF	MTB	18/49 (36.7%)		38 (28-50)	45/49 (91.8%)		18 (11-28)
Gerome, 2009 (Abstract)	125	none blood	MTBC	12/17 (70.6%)	0.064	20.4	17/17 (100%)	0.024	32.8
Otu, 2008	147		MTBC	43.5% (yield)	0.04	26.1	57.1% (yield)	0.12	10.3																57.8% (yield)	0.07	13.2
Moreira, 2013	214		MTB	20 (10%) (yield)		31.7 ± 8.9 (19-49)	25 (11.7%) (yield)		10.7 ± 5.7 (4-25)
Moreira, 2013	134		MTB	31 (23.5%) (yield)		29.5 ± 8.9 (14-55)	38 (29.3%) (yield)		10.6 ± 7 (2-31)
Brittle, 2009	801	NALC-NaOH	ALL	15/88 (17%)	0.147	26.7	73/88 (83%)	0.031	15.5
Dang, 2012	709	NALC-NaOH	MTB	315/373 (84.5%) (yield)	0.006		366/373 (98.1%) (yield)	0.007	11 (7-13)																						358/373 (96%) (yield)	0.006	9 (7-11)
Boum, 2013	671	NALC-NaOH	MTB	107/142 (16%) (yield)	0.221	25	142/690 (21.2%) (yield)	0.204	7
Makamure, 2013	138	NaOH-4%	MTB		0.058	28 (21-35)		0.109	12 (6-16)																							0.06	7 (7-15)
Sorlozano, 2009	1770	NALC-NaOH	MTBC	108/135 (80%)	0.071	32.6 ± 11.8 (10-50)	120/135 (88.9%)	0.003	15.3 ± 6.1 (5-39)				117/135 (86.7%)	0.023	20.1 ± 8.6 8-48)
Tovar, 2008	22	NALC-NaOH-sodium citrate	MTB	0.43																											0.66
Tovar, 2008	111	none pleural	MTB	0.51	0.11	11																									0.81	0.029	24
Rohner, 2000	1024	NALC-NaOH	MTBC				76/83 (91.6%)	0.109	ALL 16.7 ± 12.2	80/83 (96.4%)	0.045	ALL 14.9 ± 9.5																															58/83 (69.9%)	0.161	26.2 ± 9.5
Chan, 2008	1393 (urine)	NALC-NaOH	MTBC			37.5 (21-53)	39/43 (90.7%)		ALL 19.3 (0-42)	37/43 (86%)		ALL 20 (4-41)
Pinheiro, 2000	330	NaOH					32/33 (96,9%)	0.142	10,8 (3-38)	26/33 (78,8%)	0.058	13,9 (5-35)
Asmar, 2015a	250	chlorhexidine-0.7%	MTB	32/40 (80%)	0.044	18.1 ± 6.3 (10-35)																																											38/40 (95%)
Asmar, 2015b	300	chlorhexidine-0.7%/NALC-NaOH	MTB				34/48 (70.8%)	0.057	14.7 ± 7.3 (4-32)																																								46/48 (95.8%)
Ghodbane, 2015	50	chlorhexidine-0.7%/NALC-NaOH	MTB				14/16 (87.5%)	0.02	15 ± 5.9 (6-25)
[truncated: 2 more columns]

## Sheet: Table 6
				Culture system																								Culture media
Reference	Specimen	Decontamination	Isolate	BACTEC MGIT 960			BACTEC 460 TB			MB/BacT			MB Redox			BACTEC 9000			Versa TREK / ESP II			Bio FM			MGIT manual			Lowenstein-Jensen			Middlebrook 7H11			Coletsos			Blood medium
Brunello, 1999	1830	NALC-NaOH	MTBC				114/114 (100%)		8 (3-18) + 18 (9-30) -	113/114 (99,1%)		11,8 (7,2-20) + 21 (14,3-35) -																112/114 (98,2%)		28,5 (16-29) + 36,2 (28-41) -
Roggenkamp, 1999	3700	NALC-NaOH	MTBC				69/71 (97%)	0.032	15.4	57-71 (80%)	0.066	17.2																48/71 (68%)	0.047	29.8
Harris, 2000	462	4% NaOH or 3% oxalic acid	MTB				18/18 (100%)	0.017	11,7 (4-35)	17/18 (94%)	0.067	15,3 (7-30)
Kanchana, 2000	1742	NALC-NaOH	MTB	54/59 (91,5%)	0.064	10,4 ± 4,5	57/59 (96,6%)	0.029	16 ± 9,7																			50/59 (84,7%)	0.121	25,2 ± 7,5
Leitritz, 2001	2624	NALC-NaOH	MTBC	51/57 (89,5%)	0.079	14,1 ± 4,7	53/57 (93%)	0.053	18,5 ± 7,1																			45/57 (78,9%)	0.062
Huang, 2001	590	NALC-NaOH	MTB	86/121 (71,1%)	0.132	13 ± 11 (1-38)	98/121 (81%)	0.117	18 ± 15 (4-46)																			55/121 (45,5%)	0.147
Scarparo, 2002	1093	NALC-NaOH	MTBC	43/47 (91,5%)	0.098	12,2 + 13,4 -	45/47 (95,7%)	0.043	11,7 + 21,3 -																			36/47 (76,6%)	0.038	20,4 + 28,7 -
Tortoli, 1999	2567	NALC-NaOH	MTBC	149/169 (88%)	0.1	14,25 12,5 + 19,58 -	153/169 (92%)	0.037	14,88 13,14 + 19,12 -																			124/169 (74%)	0.17	25,08 22,56 + 31,18 -
Hanna, 1999	3330	NALC-NaOH	MTB	102/132 (77%)	0.081	14,4 106 (5-24) + 18,1 (7-43) -	119/132 (90%)	0.049	15,2 10,8 (3-29) + 18,4 (6-57) -
Piersimoni, 1999	790	NALC-NaOH	MTBC	64/75 (85%)	0.019	18,2 (5-49) 15,3 (5-43) + 22,4 (7-49) -							66/75 (88%)	0.021	19,1 (5-40) 15,9 (5-36) + 23,4 (7-40) -													61/75 (81%)	0.036	25,9 (12-41) 23,9 (12-41) + 28,9 (15-40) -
Somoskovi, 2000	377	NALC-NaOH	MTB	53/55 (96,4%)	0.037	12,6 (8-18) + 15,8 (6-24) -	51/55 (92,7%)	0.029	13,8 (8-23) + 17,7 (9-23) -																			45/55 (81,8%)	0.012	20,1 (14-27) + 42,2 (18-58) -
Whyte, 2000	1800	NALC-NaOH	MTB	34/36 (94%)	12,1% (Phase 1)	10,6 (2-29) + 18,5 (7-38) -	35/36 (97%)	6,2% (Phase 1)	11,2 (2-34) + 16 (6-21) -
Alcaide, 2000	1068	NALC-NaOH	MTBC	84/96 (87,5%)	0.033	12,6 (4-37)	78/96 (81,3%)	0.016	11,8 (3-30)	85/96 (88,5%)	0.03	15,9 (6-40)																70/96 (72,9%)	0.041	22,1 (13-45)
Yan, 2000	543	NALC-NaOH	MTBC	56/63 (88,9%)	0.054	9,3 (3-23)				59/63 (93,6%)	0.102	13,9 (2-27)
Idigoras, 2000	2832	NALC-NaOH	MTB	187/201 (93%)	0.138	12,7 (3-39) 11 (3-39) + 16,1 (7-34) -																						160/201 (79,6%)	0.067	22,8 (6-66) 21,4 (6-60) + 26,7 (14-66) -				151/201 (75,1%)	0.07	22,7 (6-60) 21,3 (6-60) + 26,8 (11-60) -
Heifets, 2000	135 (tuberculous-patients)	NALC-NaOH	MTB				71/77 (92,2%)		12 (3-23)				62/77 (80,5%)		16 (8-28)										49/77 (63,6%)		17,4 (8-42)
Samra, 2000	605	NALC-NaOH	MTB				14/15 (93,3%)	0.063	16,8 12,4 +				11/15 (73,3%)	0.086	18,3 13,7 +													12/15 (80%)	0.14	22,8 17,7 +
Piersimoni, 2001	1766	NALC-NaOH	MTBC				135/148 (91,2%)	0.038	8,3 (1-28) + 16,8 (7-40) -	125/148 (84,5%)	0.046	11,5 (5-36,6) + 19,9 (7-40) -																105/148 (70,9%)	0.078	20,6 (9-57) + 32,1 (13-57) -
Piersimoni, 2001	1093	NALC-NaOH-1,5%	MTBC				45/46 (97,8%)	0.046	11,7 (2-34) + 21,3 (10-29) -	42/46 (91,3%)	0.071	15,1 (6-47) + 26,7 (10-40) -																36/46 (78,3%)	0.038	20,4 (11-62) + 28,7 (7-53) -
Srisuzanvilai, 2008	2566	4%-NaOH; NALC-NaOH; 2,9% sodium citrate	MTB	1195/1255 (95%)	0.12	11 (7-13)																						987/1255 (79%)	0.1	27 (23-34)
Antonio, 2009	1770	NALC-NaOH	MTBC	120/135 (89,1%)	0.003	15,3 ± 6,1 (5-39)				117/135 (86,7%)	0.023	20,1 ± 8,6 (8-48)																108/135 (80%)	0.071	32,6 ± 11,8 (10-50)
Muyoyeta, 2009	1916	NALC-NaOH	MTBC	329/410 (80,2%)	0.238	11 ± 6																			336/410 (81,9%)	0.293	13 ± 7,7	192/410 (46,8%)	0.145	25 ± 11,7
Chihota, 2010	1267	NALC-NaOH	MTB	233/1266 (yield) (18,4%)	0.167	7 + 14 -																						215/1266 (yield) (17%)	0.093	14 + 25 -
Falconi, 2008	1510	NALC-NaOH	MTB																168/198 (84,8%)ALL	0.042	19,8 ± 11,2							168/188 (89,4%) All mycobacteria	0.074	27,3 ± 10,2
William-Bouyer, 2000	3151	NALC-NaOH	MTBC	55/65 (84,6%)	0.171	12,8 (5-26) 11,1 (5-26) + 14,1 (5-22) -													48/65 (73,8%°	0.189	18,7 (3-39) 15,1 (3-31) + 24,4 (3-39) -										57/65 (87,7%)	0.11	19,2 (6-56) 16,5 (6-56) + 22,3 (8-40) -
Naveen, 2012	236	4%-NaOH	MTB							116/116 (100%)		18.7																82/116 (70,7%)		30.81	62/116 (53,4%)		31.06
Somoskovi, 1999	486	NALC-NaOH	MTB										81/112 (72,3%)	0.038	6,9 (2-11) + 15,5 (12-33) -										91/112 (81,3%)	0.044	7,2 (2-10) + 19,1 (14-42) -	72/112 (64,3%)	0.021	20,4 (13-46) + 25,8 (16-59) -	68/112 (60,7%)	0.027	17,6 (7-27) + 21,6 (14-53) -
Coban, 2011 (abstract)	156		MTB	44/156 (yield) (28,2%)	0.115	10 ± 2,4 (5-15) ALL																						36/156 (yield) (23,1%)	0.102	19 ±5,9 (11-35) ALL							33/156 (21,1%)	0.096	18 ± 7,4 (5-35) ALL
Drancourt, 2007	1634	NALC-NaOH	MTB													78/84 (92,8%)		26,6 ± 6 (7-39)																			83/84 (98,8%)		19 ± 5 (3-45)
Levidiotou, 1999	1200	NALC-NaOH	MTBC																						51/54 (94,44%)	0.085	8 (2-15) + 15 (10-30) -	49/54 (90,74%)	0.03	30 (20-40) + 30 (30-40) -
Macondo, 2000	531	NALC-NaOH	MTBC																						159/173 (91,9%)		10.5	95/173 (54,9%)		20.1
Lu, 2002	6062	NALC-NaOH	MTB	61/65 (93,8%)																								48/65 (73,8%)
Hillemann, 2006	9558	NALC-NaOH	MTB	446/494 (90,3%)	0.075																							*358/494 (72,5%°)	0.043
Palacios, 1999	5208	4% NaOH	MTB							247/257 (96,1%)	0.1	16,4 ± 7,2 11,8 ± 4,7 + 21,8 ± 5,3																187/257 (72,7%)	0.04	20 ± 8,2 16,6 ± 6,5 + 25,6 ± 7,3
Moreno, 1999	1511	NALC-NaOH	ALL							97/101 (97%)	0.018	15.9																78/101 (78%)	0.133	22.4
Abe, 1999 (Abstract)	587		ALL										185/203 (91,1%)	1.7	18.7										177/203 (87,2%)	0.015	17.5
Cambau, 1999	742	NALC-NaOH	MTB										19/20 (95%)	0.031	23.6													17/20 (85%)	0.02	28.9
Sharp, 2000	2271	NALC-NaOH	MTB													38/38 (100%)												23/38 (60,5%)
Mirovic, 2002	2310	NALC-NaOH	MTBC							181/190 (95,3%)	0.077	13,8 (4-40) 11,3 (4-36) + 19,6 (5-40) -																154/190 (81,1%)	0.081	22,1 (10-71) 18,1 (10-41) + 31,2 (15-71) -
Gil-Setas, 2004	2101	NALC-NaOH	MTB							100/111 (90,1%)	0.09	15,9 (14-17) 13,5 (12-15) + 20,4 (17-23) -																86/111 (77,47%)	0.067	19,43 (17-21) 17,27 (15-19) + 23,26 (19-26) -
Piersimoni, 1999	1580	NALC-NaOH	MTBC				86/97 (89%)	0.02	13,2 (4-32) 11,2 (4-25) + 19 (10-32) -				85/97 (88%)	0.021	16,3 (4-40) 13,4 (4-25) + 23,8 (11-40) -													81/97 (83%)	0.036	22,4 (10-41) 21,5 (10-41) + 26 (14-34) -
Ramarokoto, 2007	448	sodium lauryl sulphate; sulphuric acid	MTB																			108/117 (92,3%)	0.018	12,42 (3-41)				113/117 (96,58%)	0.009	20,7 (10-48)
Altindis, 2011	901	NALC-NaOH	ALL				19/19 (100%)	0.007	11,7 (4-23)																			17/19 (89,5%)	0.012	25,4 (15-45)
Baylan, 2004	449	NALC-NaOH	ALL				31/449 (yield) (6,9%)	0.013	12.5																			23 /449 (yield) (5,1%)	0.024	29.6
Kocagoz, 2000 (no data)	92					8.3																								25.7
Ercis, 2002 (no data)	500					5																								27
Mathur, 2009 (Abstract)		NALC-NaOH	MTB																									68/70 (97.1%)		20.4 ± 5.1							66/70 (94.2%)		13.6 ± 5.2
Panicker, 2010	60	none CSF	MTB				40/42 (95.2%)	0	15																			15/42 (35.7%)	0.2	30
Thakur, 2010	164	none CSF	MTB	45/49 (91.8%)		18 (11-28)																						18/49 (36.7%)		38 (28-50)
Gerome, 2009 (Abstract)	125	none blood	MTBC	17/17 (100%)	0.024	32.8																						12/17 (70.6%)	0.064	20.4
Out, 2008	147		MTBC	57.1% (yield)	0.12	10.3										57.8% (yield)	0.07	13.2										43.5% (yield)	0.04	26.1
Moreira, 2013	214		MTB	25 (11.7%) (yield)		10.7 ± 5.7 (4-25)																						20 (10%) (yield)		31.7 ± 8.9 (19-49)
Moreira, 2013	134		MTB	38 (29.3%) (yield)		10.6 ± 7 (2-31)																						31 (23.5%) (yield)		29.5 ± 8.9 (14-55)
Brittle, 2009	801	NALC-NaOH	ALL	73/88 (83%)	0.031	15.5																						15/88 (17%)	0.147	26.7
Dang, 2012	709	NALC-NaOH	MTB	366/373 (98.1%) (yield)	0.007	11 (7-13)																						315/373 (84.5%) (yield)	0.006
Boum, 2013	671	NALC-NaOH	MTB	142/690 (21.2%) (yield)	0.204	7																						107/142 (16%) (yield)	0.221	25
Makamure, 2013	138	NaOH-4%	MTB		0.109	12 (6-16)																							0.058	28 (21-35)
Sorlozano, 2009	1770	NALC-NaOH	MTBC	120/135 (88.9%)	0.003	15.3 ± 6.1 (5-39)				117/135 (86.7%)	0.023	20.1 ± 8.6 8-48)																108/135 (80%)	0.071	32.6 ± 11.8 (10-50)
Rohner, 2000	1024	NALC-NaOH	MTBC	76/83 (91.6%)	0.109	ALL 16.7 ± 12.2	80/83 (96.4%)	0.045	ALL 14.9 ± 9.5																									58/83 (69.9%)	0.161	26.2 ± 9.5
Chan, 2008	1393 (urine)	NALC-NaOH	MTBC	39/43 (90.7%)		ALL 19.3 (0-42)	37/43 (86%)		ALL 20 (4-41)																					37.5 (21-53)
Pinheiro, 2001	330	NaOH		32/33 (96,9%)	0.142	10,8 (3-38)	26/33 (78,8%)	0.058	13,9 (5-35)

## Sheet: Table 7
				Microscopy
Reference	Specimen	Decontamination	Isolate	TLA / microagar 7H11			MODS				TK / Dio TK			MOD9			MOD9 - Advencis Bio-system			Lowenstein-Jensen			BACTEC MGIT 960			BACTEC 460 TB			MB/BacT			MGIT manual			Coletsos
Idigoras, 2000	2832	NALC-NaOH	MTB	153/201 (76,1%)	0.085	13 (3-47) 10,1 (3-35) + 20,7 (10-47) -														160/201 (79,6%)	0.067	22,8 (6-66) 21,4 (6-60) + 26,7 (14-66) -	187/201 (93%)	0.138	12,7 (3-39) 11 (3-39) + 16,1 (7-34) -										151/201 (75,1%)	0.07	22,7 (6-60) 21,3 (6-60) + 26,8 (11-60) -
Martin, 2009	1584	NALC-NaOH	ALL	0.74	0.26	14														0.71	0.17	23
Satti, 2010	247	NALC-NaOH	MTB	48/53 90,6%	0.064	10,1 (4-22) + 15,8 (12-28) -																	51/53 (96,2%)	0.056	9,6 (3-17) + 14,3 (11-21) -
Gil-Setas, 2004	2101	NALC-NaOH	MTB	99/111 (89,2%)	0.069	10,9 (9-12) 8,94 (7-10) + 14,6 (12-16) -														86/111 (77,47%)	0.067	19,43 (17-21) 17,27 (15-19) + 23,26 (19-26) -							100/111 (90,1%)	0.09	15,9 (14-17) 13,5 (12-15) + 20,4 (17-23) -
Robledo, 2006	1118	NALC-NaOH	MTB	0.926	0.051	11,5 (9,3-15)														0.847	0.03	30,5 (26,9-39)
Mejia, 1999	761	NALC-NaOH	MTB	57/84 (67,9%)	0.165	10,1 ± 8 18,7 ± 9 -														64/84 (76,2%)		20 ± 5,7 29,6 ± 8,3 -
Caviedes, 2000	172	NALC-NaOH-Na citrate	MTBC	75/96 (78%)	0.01	14,5 (4-28)	89/97 (92%)	0.02	9 (4-31)											73/96 (76%)	0.01	24 -6-59)										88/95 (93%)	0.04	10 (4-39)
Moore, 2004	4213	NALC-NaOH	MTB				1799/1908 (94,3%)		8.2											1659/1908 (86,9%)		17.3
Oberhelman, 2006	927	NALC-NaOH	MTB				35/38 (92,1%)	0.016	10,7 ± 4,5 (5-25)											21/38 (55,2%)	0.016	25,9 ± 10,5 (15-63)
Lazarus, 2012	302	NALC-NaOH	MTB				160/174 (91.9%)	0.07	9											170/174 (97.7%)	0.05	21
Dang, 2012	709	NALC-NaOH	MTB				358/373 (96%) (yield)	0.006	9 (7-11)											315/373 (84.5%) (yield)	0.006		366/373 (98.1%) (yield)	0.007	11 (7-13)
Makamure, 2013	138	NaOH-4%	MTB					0.06	7 (7-15)												0.058	28 (21-35)		0.109	12 (6-16)
Tovar, 2008	22	NALC-NaOH-sodium citrate	MTB				0.66													0.43
Tovar, 2008	111	none pleural	MTB				0.81	0.029	24											0.51	0.11	11
Kocagoz, 2012	16303	NALC-NaOH	ALL								2070/2150 (96,3%)	0.0055	15.57							1920/2150 (89,3%)	0.0533	25.14
Altindis, 2011	901	NALC-NaOH	ALL								14/19 (73,7%)	0.017	14,5 (6-23)							17/19 (89,5%)	0.012	25,4 (15-45)				19/19 (100%)	0.007	11,7 (4-23)
Baylan, 2004	449	NALC-NaOH	ALL								TK:18/449 (yield) (4%) TK SLC: 21/449 (4,7%)	TK: 3,8% TK SLC: 1,6%	TK: 16 TK SLC: 18,6							23 /449 (yield) (5,1%)	0.024	29.6				31/449 (yield) (6,9%)	0.013	12.5
Kocagoz, 2000 (no data)	92												9.6									25.7			8.3
Ercis, 2002 (no data)	500												12									27			5
Bicmen, 2003 (no data)	456												12.8									25
Asmar, 2015a	250	chlorhexidine-0.7%	MTB											38/40 (95%)	0.016	10.5 ± 4.2 (5-18)				32/40 (80%)	0.044	18.1 ± 6.3 (10-35)
Asmar, 2015b	300	chlorhexidine-0.7%/NALC-NaOH	MTB											46/48 (95.8%)	0.017	10.1 ± 3.9 (4-18)							34/48 (70.8%)	0.057	14.7 ± 7.3 (4-32)
Ghodbane, 2015	50	chlorhexidine-0.7%/NALC-NaOH	MTB														13/16 (81.2%)	0.04	3.4 ± 2.3 (1-7)				14/16 (87.5%)	0.02	15 ± 5.9 (6-25)
